# Supplementary material for: Clinical efficacy of Chinese herbs for supplementing qi and activating blood circulation combined with N-acetylcysteine in the treatment of idiopathic pulmonary fibrosis: A systematic review and network meta-analysis
Source: PLoS One. 2022 Mar 4;17(3):e0265006. doi: 10.1371/journal.pone.0265006 (PMC8896725; doi:10.1371/journal.pone.0265006)
Supplement: S1 Table — (XLSX) [file pone.0265006.s009.xlsx]

## Sheet: Sheet1
DLCO(%)
Drug	Rank 1	Rank 2	Rank 3	Rank 4
CH	0.58	0.3	0.11	0.01
CH+NAC	0.25	0.42	0.29	0.04
NAC	0	0.01	0.14	0.84
PFD	0.18	0.26	0.46	0.11
VC(%)
Drug	Rank 1	Rank 2	Rank 3
CH	0.49	0.31	0.2
CH+NAC	0.45	0.34	0.21
NAC	0.07	0.35	0.58
FVC(%)
Drug	Rank 1	Rank 2	Rank 3
CH	0.82	0.15	0.03
CH+NAC	0.17	0.68	0.15
NAC	0.01	0.16	0.83
FVC(L)
Drug	Rank 1	Rank 2	Rank 3	Rank 4	Rank 5	Rank 6
CH	0	0.02	0.13	0.33	0.39	0.12
CH+NAC	0.02	0.09	0.58	0.2	0.09	0.02
CH+PFD	0.87	0.08	0.03	0.01	0.01	0
NAC	0	0	0.01	0.04	0.21	0.75
PFD	0	0.04	0.15	0.39	0.31	0.11
PFD+NAC	0.1	0.76	0.1	0.02	0.01	0
SGRQ
Drug	Rank 1	Rank 2	Rank 3
CH	0.17	0.68	0.15
CH+NAC	0.02	0.13	0.85
NAC	0.82	0.18	0
6MWD
Drug	Rank 1	Rank 2	Rank 3	Rank 4
CH	0.61	0.31	0.08	0
CH+NAC	0.23	0.41	0.34	0.02
NAC	0	0	0.13	0.87
PFD+NAC	0.17	0.28	0.44	0.11
PaO2
Drug	Rank 1	Rank 2	Rank 3	Rank 4
CH	0.23	0.33	0.17	0.27
CH+NAC	0.6	0.17	0.1	0.12
NAC	0.03	0.21	0.44	0.33
PFD+NAC	0.14	0.29	0.29	0.28
PaCO2
Drug	Rank 1	Rank 2	Rank 3	Rank 4
CH	0.44	0.26	0.19	0.1
CH+NAC	0.2	0.13	0.19	0.48
NAC	0.26	0.48	0.23	0.03
PFD+NAC	0.1	0.13	0.39	0.38
